# Supplementary material for: SARS-CoV-2 and neutralizing antibody dynamics at a remote village in Kenya before widespread COVID-19 vaccine rollout
Source: PLOS Glob Public Health. 2026 Jul 24;6(7):e0006706. doi: 10.1371/journal.pgph.0006706 (PMC13399503; doi:10.1371/journal.pgph.0006706)
Supplement: S1 Data — The table shows the number of observations (n), minimum, maximum, range, arithmetic mean, standard deviation, standard error of the mean, geometric mean, and geometric standard deviation factor, highlighting variability and distribution across survey rounds. (XLSX) [file pgph.0006706.s001.xlsx]

## Sheet: Figure 3_Descriptive statistics
		Survey 1	Survey 2	Survey 3	Survey 4	Survey 5	Survey 6
	Number of values (n)	207	217	227	227	228	227
	Minimum	0.002742	0.002345	0.07224	0.06706	0.005824	0.06125
	Maximum	10.84	298.4	355.1	372.9	1134	1091
	Range	10.84	298.4	355.1	372.8	1134	1091
	Mean	0.3607	6.804	7.961	6.632	47.41	71.87
	Std. Deviation	1.012	31.64	33.84	32.89	146.4	147.2
	Std. Error of Mean	0.07036	2.148	2.246	2.183	9.696	9.77
	Geometric mean	0.1579	0.504	0.7665	0.7276	1.852	5.702
	Geometric SD factor	2.855	6.823	7.951	6.079	16.71	17.11
