# Supplementary material for: SARS-CoV-2 and neutralizing antibody dynamics at a remote village in Kenya before widespread COVID-19 vaccine rollout
Source: PLOS Glob Public Health. 2026 Jul 24;6(7):e0006706. doi: 10.1371/journal.pgph.0006706 (PMC13399503; doi:10.1371/journal.pgph.0006706)
Supplement: S2 Data — Male values were significantly lower than female values (P = 0.0143). Variances differed significantly by F test (F = 2.074, P < 0.0001). (XLSX) [file pgph.0006706.s002.xlsx]

## Sheet: Figure 4A_Unpaired t test of Ge
Column B	Male
vs.	vs.
Column A	Female
Unpaired t test
P value	0.0143
P value summary	*
Significantly different (P < 0.05)?	Yes
One- or two-tailed P value?	Two-tailed
t	df	t=2.456	df=819
How big is the difference?
Mean of column A	45.04
Mean of column B	23.12
Difference between means (B - A) ± SEM	-21.91 ± 8.924
95% confidence interval	-39.43 to -4.397
R squared (eta squared)	0.007309
F test to compare variances
F	DFn	Dfd	2.074	587	232
P value	<0.0001
P value summary	****
Significantly different (P < 0.05)?	Yes
Data analyzed
Sample size	column A	588
Sample size	column B	233
