# Supplementary material for: SARS-CoV-2 and neutralizing antibody dynamics at a remote village in Kenya before widespread COVID-19 vaccine rollout
Source: PLOS Glob Public Health. 2026 Jul 24;6(7):e0006706. doi: 10.1371/journal.pgph.0006706 (PMC13399503; doi:10.1371/journal.pgph.0006706)
Supplement: S3 Data — The table shows the number of observations (n), minimum, maximum, and range, arithmetic average; standard deviation (SD), standard error of the mean (SEM), geometric mean and geometric SD factor. The lower and upper 95% CI indicate the confidence interval for the geometric mean. (XLSX) [file pgph.0006706.s003.xlsx]

## Sheet: Figure 4B_Descriptive statistic
Gender	Female	Male
Number of values (n)	588	233
Minimum	0.01098	0.002345
Maximum	1134	1091
Range	1134	1091
Mean	45.04	23.12
Std. Deviation	124.8	86.66
Std. Error of Mean	5.146	5.678
Geometric mean	3.77	1.956
Geometric SD factor	10.31	8.769
Lower 95% CI of geo. mean	3.121	1.478
Upper 95% CI of geo. mean	4.554	2.588
