# Supplementary material for: SARS-CoV-2 and neutralizing antibody dynamics at a remote village in Kenya before widespread COVID-19 vaccine rollout
Source: PLOS Glob Public Health. 2026 Jul 24;6(7):e0006706. doi: 10.1371/journal.pgph.0006706 (PMC13399503; doi:10.1371/journal.pgph.0006706)
Supplement: S4 Data — The table shows the number of observations (n), minimum, maximum, and range, arithmetic average; standard deviation (SD), standard error of the mean (SEM), geometric mean and geometric SD factor. The lower and upper 95% CI indicate the confidence interval for the geometric mean. (XLSX) [file pgph.0006706.s004.xlsx]

## Sheet: Figure 5A_Descriptive statistic
	Age	<9	10 - 19	20-39	40-59	>60
	Number of values (n)	167	133	273	147	101
	Minimum	0.002742	0.01795	0.002345	0.01487	0.01098
	Maximum	224.4	1091	1134	1104	395.4
	Range	224.4	1091	1134	1104	395.4
	Mean	10.46	20.57	44.86	69.69	48.46
	Std. Deviation	29.25	101.6	110.8	185.2	88.08
	Std. Error of Mean	2.264	8.806	6.704	15.28	8.764
	Geometric mean	2.107	2.62	3.302	3.83	4.897
	Geometric SD factor	6.186	5.855	11.17	15.64	12.9
	Lower 95% CI of geo. mean	1.595	1.935	2.477	2.447	2.956
	Upper 95% CI of geo. mean	2.784	3.548	4.402	5.996	8.113
