# Supplementary material for: SARS-CoV-2 and neutralizing antibody dynamics at a remote village in Kenya before widespread COVID-19 vaccine rollout
Source: PLOS Glob Public Health. 2026 Jul 24;6(7):e0006706. doi: 10.1371/journal.pgph.0006706 (PMC13399503; doi:10.1371/journal.pgph.0006706)
Supplement: S5 Data — The table shows the number of observations (n), minimum, maximum, range, arithmetic mean, standard deviation, standard error of the mean, geometric mean, and geometric standard deviation factor for each subgroup. (XLSX) [file pgph.0006706.s005.xlsx]

## Sheet: Figure 5B_Descriptive statistic
	Age	<9	<9	<9	<9	<9	<9	10 - 19	10 - 19	10 - 19	10 - 19	10 - 19	10 - 19	20-39	20-39	20-39	20-39	20-39	20-39	40-59	40-59	40-59	40-59	40-59	40-59	>60	>60	>60	>60	>60	>60
	Survey	1	2	3	4	5	6	1	2	3	4	5	6	1	2	3	4	5	6	1	2	3	4	5	6	1	2	3	4	5	6
	Number of values(n)	6	19	23	33	30	56	6	24	17	26	39	21	12	35	52	50	60	64	3	18	27	26	35	38	9	10	23	19	17	23
	Minimum	0.002742	0.04008	0.1039	0.105	0.0762	0.125	0.05448	0.272	0.3728	0.2807	0.01795	0.1602	0.008821	0.002345	0.09968	0.09192	0.05718	0.2254	0.4277	0.01487	0.09893	0.08804	0.08409	0.1147	0.01098	0.01568	0.2537	0.1182	0.07773	0.3609
	Maximum	10.84	19.27	48.93	124.3	44.85	224.4	2.873	298.4	99.8	12.65	140.3	1091	1.228	264.2	222.1	372.9	1134	321	2.567	56.74	38.63	157.7	1104	1080	4.443	174.3	355.1	22.24	328.5	395.4
	Range	10.84	19.23	48.83	124.2	44.77	224.3	2.819	298.1	99.43	12.37	140.2	1091	1.219	264.2	222	372.8	1134	320.7	2.139	56.73	38.53	157.6	1104	1080	4.432	174.3	354.9	22.12	328.4	395
	Geometric mean	0.7042	1.234	4.166	2.118	2.094	2.149	0.7517	2.516	3.196	1.74	2.161	7.925	0.2365	1.294	1.462	1.823	6.939	13.88	1.049	0.5547	1.749	1.44	5.163	27.45	0.2681	0.9768	9.057	1.246	14.66	22.93
	Geometric SD factor	22.95	5.219	3.678	4.424	5.212	8.165	4.271	6.209	3.372	3.231	5.413	11.23	3.753	9.678	4.092	5.288	13.25	13.5	2.45	14.94	5.847	5.827	19.02	14.16	5.456	14.31	5.458	4.323	16.16	10.31
